# Supplementary material for: Dietary Interventions Modulate Cell Competition and Locomotor Decline in an Alzheimer’s Disease Drosophila Model
Source: Cells. 2025 Dec 17;14(24):2011. doi: 10.3390/cells14242011 (PMC12731619; doi:10.3390/cells14242011)
Supplement: Supplementary file 1 [file cells-14-02011-s001.zip]

Archive with 1 entries (1 files):
- cells-3840207-supplementary.pdf
